# Supplementary material for: Complete mitochondrial genome of Salix variegata Franch.: assembly, characterization, and comparative analysis
Source: Front Plant Sci. 2026 Jun 19;17:1804453. doi: 10.3389/fpls.2026.1804453 (PMC13328496; doi:10.3389/fpls.2026.1804453)
Supplement: Supplementary file 2 [file Table2.xls]

## Sheet: Table S1
Table S1 2 primers used for PCR analysis
primers	Primer sequences(5'to3')	Location（Start）	Location（End）	size（bp）
P1-F	ACCGAGAAAGGGCGTACAAG	30	1243	1233
P1-R	TGGCTACATCTCCGACTTGC
P2-F	CAAAGCTGGTAGCCTCACCT	51	1276	1245
P2-R	CCAGGGGGAAGTTTGCTCTA
P3-F	AGGCTGAAAGCCCTTCTTCTC	380	1605	1246
P3-R	TGGTTCTTAAATGGTGGGTCG
P4-F	ACATCCCATCGGTCTTTGTATCT	296	1522	1250
P4-R	GGCGTACAAGACTTTATTCAAGGA

## Sheet: Table S2
Table S2 Functional analysis of the mitochondrial genome of Salix variegata
Group of genes	Gene Name
ATP synthase	atp1 atp4 atp6 atp8 atp9
Cytohrome c biogenesis	ccmB ccmC ccmFC* ccmFN
Ubichinol cytochrome c reductase	cob
Cytochrome c oxidase	cox1 cox2 cox3
Maturases	matR
Transport membrance protein	mttB
NADH dehydrogenase	nad1**** nad2**** nad3 nad4*** nad4L nad5**** nad6 nad7**** nad9
Ribosomal proteins (LSU)	rpl16 rpl2*
Ribosomal proteins (SSU)	rps1 rps12 rps3* rps4
Succinate dehydrogenase	sdh4
Ribosomal RNAs	rrn18 rrn26 rrn5
Transfer RNAs	trnC-GCA trnD-GUC trnE-UUC trnF-GAA trnG-GCC trnH-GUG trnI-CAU trnK-UUU trnM-CAU(3) trnN-GUU trnP-UGG(2) trnQ-UUG trnS-GCU trnS-GGA trnS-UGA trnV-GAC trnW-CCA trnY-GUA(2)
other
Notes:*:intron number;#Gene:Pseudo gene;Gene(2):Number of copies of multi-copy genes;

## Sheet: Table S3
Table S3 Codon usage of mitochondrial PCGs of Salix variegata
Codon	Amino Acid	RSCU	Codon	Amino Acid	RSCU
UUU	Phe	1.13	AGG	Arg	0.67
UUC	Phe	0.87	AUU	Ile	1.32
UUA	Leu	1.5	AUC	Ile	0.83
UUG	Leu	1.2	AUA	Ile	0.84
UCU	Ser	1.41	AUG	Met	1
UCC	Ser	0.94	ACU	Thr	1.37
UCA	Ser	1.05	ACC	Thr	1.02
UCG	Ser	0.75	ACA	Thr	0.98
AGU	Ser	1.19	ACG	Thr	0.63
AGC	Ser	0.66	AAU	Asn	1.38
UAU	Tyr	1.55	AAC	Asn	0.62
UAC	Tyr	0.45	AAA	Lys	1.2
UGU	Cys	1.19	AAG	Lys	0.8
UGC	Cys	0.81	GUU	Val	1.19
UGG	Trp	1	GUC	Val	0.82
CUU	Leu	1.25	GUA	Val	1.14
CUC	Leu	0.61	GUG	Val	0.85
CUA	Leu	0.95	GCU	Ala	1.64
CUG	Leu	0.49	GCC	Ala	0.9
CCU	Pro	1.57	GCA	Ala	1.01
CCC	Pro	0.8	GCG	Ala	0.46
CCA	Pro	1	GAU	Asp	1.34
CCG	Pro	0.62	GAC	Asp	0.66
CAU	His	1.52	GAA	Glu	1.38
CAC	His	0.48	GAG	Glu	0.62
CAA	Gln	1.58	GGU	Gly	1.31
CAG	Gln	0.42	GGC	Gly	0.53
CGU	Arg	1.22	GGA	Gly	1.49
CGC	Arg	0.56	GGG	Gly	0.68
CGA	Arg	1.34	UAA	End	1.6
CGG	Arg	0.7	UAG	End	0.7
AGA	Arg	1.51	UGA	End	0.7
Note: RSCU refers to relative synonymous codon usage.

## Sheet: Table S4
Table S4. The identified simple sequence repeats (SSRs) in Salix variegata
SSR nr.	SSR type	SSR	size	start	end
1	p1	(T)11	11	5615	5625
2	p1	(T)10	10	6900	6909
3	p2	(CT)5	10	9566	9575
4	p1	(A)10	10	10601	10610
5	p1	(A)10	10	11597	11606
6	p4	(CTTG)3	12	21627	21638
7	p4	(CTTT)3	12	22342	22353
8	p1	(A)10	10	25304	25313
9	p4	(TTCT)4	16	29250	29265
10	p1	(T)10	10	36553	36562
11	p5	(CTAGT)3	15	39153	39167
12	p3	(TCT)4	12	41356	41367
13	p2	(CT)5	10	41411	41420
14	p1	(T)15	15	46588	46602
15	p5	(TAATA)3	15	48128	48142
16	p1	(T)10	10	52837	52846
17	p4	(CTTT)3	12	58311	58322
18	p4	(TTTC)3	12	62611	62622
19	p4	(CTTA)4	16	67731	67746
20	p3	(GCT)4	12	68649	68660
21	p1	(A)10	10	70790	70799
22	p2	(CT)5	10	73871	73880
23	p1	(A)11	11	74377	74387
24	p1	(A)11	11	76812	76822
25	p1	(T)10	10	82209	82218
26	p4	(AAGG)3	12	84243	84254
27	p4	(TTTC)3	12	91664	91675
28	p3	(TTC)4	12	97608	97619
29	p4	(TTAA)3	12	99015	99026
30	p1	(T)10	10	99570	99579
31	p2	(GA)5	10	102982	102991
32	p4	(GAAA)3	12	107055	107066
33	p2	(AG)5	10	107668	107677
34	p1	(T)10	10	110885	110894
35	p4	(GTAT)3	12	111104	111115
36	p4	(AGAA)4	16	112420	112435
37	p4	(TAAT)3	12	118904	118915
38	p6	(TCCATA)3	18	120157	120174
39	p3	(TAG)4	12	125899	125910
40	p2	(GA)5	10	129330	129339
41	p1	(T)10	10	132003	132012
42	p1	(T)10	10	133403	133412
43	p2	(AT)5	10	134591	134600
44	p4	(CCTT)3	12	134770	134781
45	p3	(TAC)5	15	136947	136961
46	p4	(TCTT)3	12	142567	142578
47	p3	(ACT)4	12	144212	144223
48	p4	(TAGT)3	12	151592	151603
49	p1	(T)10	10	151714	151723
50	p1	(A)10	10	157323	157332
51	p1	(A)10	10	158965	158974
52	p4	(GCCG)3	12	173028	173039
53	p4	(AGGA)3	12	182473	182484
54	p1	(T)10	10	183789	183798
55	p2	(AG)5	10	183960	183969
56	p4	(GAAA)3	12	190641	190652
57	p1	(T)10	10	190687	190696
58	p4	(AGGT)3	12	191920	191931
59	p4	(AAGC)3	12	201558	201569
60	p4	(TTTC)3	12	202432	202443
61	p4	(AGGC)3	12	203000	203011
62	p4	(TTCT)3	12	203180	203191
63	p4	(CCAG)3	12	210371	210382
64	p2	(AG)5	10	210920	210929
65	p2	(AG)5	10	211142	211151
66	p4	(CCGC)3	12	216042	216053
67	p1	(A)10	10	219474	219483
68	p5	(AGAAA)3	15	220091	220105
69	p5	(AAGAG)3	15	220692	220706
70	p4	(AAGT)3	12	221822	221833
71	p4	(TGAG)3	12	222000	222011
72	p2	(GA)5	10	222191	222200
73	p1	(T)11	11	222507	222517
74	p1	(T)11	11	226098	226108
75	p4	(CTAG)3	12	228206	228217
76	p4	(TTAT)3	12	230358	230369
77	p1	(T)11	11	236014	236024
78	p5	(TTAGG)3	15	240686	240700
79	p4	(GTGA)3	12	241025	241036
80	p1	(T)12	12	241077	241088
81	p1	(G)11	11	241089	241099
82	p4	(TAGG)3	12	242889	242900
83	p3	(CTT)4	12	244881	244892
84	p3	(ATC)4	12	246973	246984
85	p4	(AAGC)3	12	249944	249955
86	p1	(T)10	10	264382	264391
87	p2	(AG)5	10	266317	266326
88	p4	(AAGC)3	12	273795	273806
89	p4	(TAAG)3	12	274712	274723
90	p1	(T)12	12	282057	282068
91	p3	(AAG)4	12	282099	282110
92	p1	(T)10	10	288795	288804
93	p1	(T)11	11	293375	293385
94	p1	(T)11	11	294814	294824
95	p1	(A)10	10	295287	295296
96	p1	(T)11	11	295580	295590
97	p5	(TATGG)3	15	298950	298964
98	p4	(CTGT)3	12	300493	300504
99	p2	(AC)5	10	306783	306792
100	p4	(TGGC)3	12	307447	307458
101	p1	(T)10	10	319063	319072
102	p3	(TAT)4	12	319736	319747
103	p2	(AG)6	12	320969	320980
104	p3	(GAC)4	12	322548	322559
105	p3	(TTC)4	12	326666	326677
106	p1	(T)10	10	337132	337141
107	p1	(T)10	10	342012	342021
108	p1	(G)11	11	342022	342032
109	p1	(A)11	11	344396	344406
110	p2	(AG)5	10	346645	346654
111	p4	(CTTT)3	12	348466	348477
112	p4	(AAGA)3	12	353032	353043
113	p3	(AAG)4	12	355582	355593
114	p5	(CCTAT)3	15	357703	357717
115	p1	(T)10	10	358830	358839
116	p4	(AAAG)3	12	360500	360511
117	p4	(AAGC)3	12	361263	361274
118	p4	(AGAA)3	12	369941	369952
119	p1	(T)10	10	372728	372737
120	p3	(TAT)4	12	376195	376206
121	p1	(T)10	10	376219	376228
122	p3	(GAA)4	12	376525	376536
123	p3	(GAA)4	12	386259	386270
124	p1	(A)10	10	386622	386631
125	p2	(CA)5	10	393253	393262
126	p4	(ATTG)3	12	397433	397444
127	p4	(TTAT)3	12	399206	399217
128	p2	(TC)5	10	399381	399390
129	p1	(T)11	11	407333	407343
130	p4	(AAGG)3	12	407882	407893
131	p3	(AGA)4	12	415595	415606
132	p1	(T)10	10	424302	424311
133	p2	(TA)5	10	424520	424529
134	p4	(TTCA)3	12	430701	430712
135	p1	(A)10	10	433007	433016
136	p1	(T)11	11	435100	435110
137	p4	(GAAT)3	12	450594	450605
138	p1	(T)10	10	450714	450723
139	p2	(CT)5	10	452665	452674
140	p4	(TTCT)3	12	452960	452971
141	p1	(A)11	11	454320	454330
142	p3	(TTC)4	12	455366	455377
143	p1	(T)13	13	458112	458124
144	p2	(TC)6	12	458664	458675
145	p2	(AG)5	10	459987	459996
146	p2	(TC)5	10	461486	461495
147	p4	(AGAA)3	12	463063	463074
148	p4	(TGAC)3	12	472109	472120
149	p1	(T)10	10	472284	472293
150	p4	(CCTT)3	12	472569	472580
151	p4	(TCTT)3	12	473684	473695
152	p3	(AAG)4	12	475563	475574
153	p5	(GTAAA)3	15	476716	476730
154	p1	(A)10	10	480491	480500
155	p1	(A)11	11	481209	481219
156	p4	(CTTT)3	12	481404	481415
157	p4	(AAGA)3	12	495317	495328
158	p4	(TAAA)3	12	496431	496442
159	p4	(TTTC)3	12	499242	499253
160	p1	(T)10	10	502618	502627
161	p4	(AGGT)3	12	510504	510515
162	p2	(AG)5	10	510605	510614
163	p4	(AAAG)3	12	516025	516036
164	p1	(T)10	10	517147	517156
165	p2	(GA)6	12	518798	518809
166	p1	(T)16	16	522729	522744
167	p2	(TC)8	16	522825	522840
168	p3	(AGC)4	12	526740	526751
169	p4	(AAAG)3	12	531708	531719
170	p1	(A)10	10	535374	535383
171	p1	(T)13	13	536913	536925
172	p2	(CT)5	10	538026	538035
173	p1	(T)12	12	541922	541933
174	p1	(C)11	11	544000	544010
175	p2	(AG)6	12	546592	546603
176	p4	(AAGT)3	12	549282	549293
177	p1	(T)11	11	549499	549509
178	p1	(T)10	10	550209	550218
179	p5	(ATAAG)3	15	550744	550758
180	p1	(T)10	10	551236	551245
181	p1	(C)11	11	557789	557799
182	p1	(A)11	11	557887	557897
183	p4	(CCCA)3	12	560690	560701
184	p1	(T)10	10	565581	565590
185	p2	(GA)5	10	570117	570126
186	p1	(A)12	12	570185	570196
187	p3	(AAT)4	12	572047	572058
188	p1	(T)10	10	579356	579365
189	p1	(T)10	10	587354	587363

## Sheet: Table S5
Table S5. The identified long tandem repeats in Salix variegata mitogenome.
Indices	Period Size	Copy Number	Consensus Size	Percent Matches	Percent Indels	Score	A	C	G	T	Entropy (0-2)
107855--107899	22	2	22	100	0	90	42	22	17	17	1.89
159530--159587	28	2.1	28	100	0	116	29	13	20	36	1.91
220301--220341	19	2.2	19	100	0	82	36	14	19	29	1.92
226095--226125	15	2	16	93	6	55	6	16	6	70	1.29
275470--275498	13	2.2	13	100	0	58	20	17	6	55	1.65
281064--281102	20	2	20	85	10	53	12	25	7	53	1.65
282691--282720	15	2	15	100	0	60	66	0	13	20	1.24
311119--311144	13	2	13	100	0	52	53	15	0	30	1.42
312838--312899	30	2.1	30	93	0	106	30	12	11	45	1.78
313358--313423	24	2.8	24	84	6	89	27	33	34	4	1.77
313447--313597	51	3	51	97	0	275	30	38	25	5	1.8
363239--363266	14	2	14	100	0	56	42	14	14	28	1.84
369736--369761	8	3.2	8	100	0	52	38	0	11	50	1.39
380185--380245	28	2.1	29	96	3	115	11	26	26	36	1.9
401657--401695	19	2.1	19	85	9	53	71	12	15	0	1.14
411756--411843	22	4	22	100	0	176	40	18	22	18	1.91
424534--424566	15	2.1	16	88	5	50	51	9	3	36	1.49
430513--430541	14	2.1	14	100	0	58	34	0	34	31	1.58
442712--442739	7	4	7	100	0	56	28	14	0	57	1.38
448092--448128	18	2.1	18	100	0	74	62	5	10	21	1.48
533723--533770	24	2	24	87	0	69	27	22	27	22	1.99
572034--572068	13	2.8	13	86	4	54	71	0	5	22	1.07

## Sheet: Table S6
Table S6. The identified dispersed repeats in Salix variegata mitogenome.
Note. F: foward repeats, P: palindromic repeats,R:Reverse repeats
Length (bp)	Repeat type	Unit1_start	Unit1_end	Unit2_start	Unit2_end	E value
999	P	251613	252611	505100	757710	0
266	F	240223	240488	347524	588011	5.78e-142
250	F	240239	240488	347540	588027	2.22e-137
227	P	457896	458122	570184	1028305	2.09e-126
210	F	311932	312141	490594	802734	3.58e-116
181	P	87661	87841	315751	403591	2.71e-91
178	F	312893	313070	580299	893368	1.65e-89
158	P	87684	87841	315751	403591	7.27e-85
137	P	68041	68177	518387	586563	3.2e-72
129	F	156432	156560	534897	691456	8.11e-65
131	P	150386	150516	325201	475716	1.29e-61
124	F	17405	17528	189862	207389	1.47e-59
117	P	150400	150516	325201	475716	2.15e-55
117	F	312954	313070	580360	893429	2.15e-55
109	P	164649	164757	181798	346554	2.3e-55
108	P	150409	150516	325201	475716	2.99e-52
98	F	318974	319071	450625	769695	9.66e-49
96	P	70489	70584	380241	450824	1.55e-47
99	F	45507	45605	321014	366618	7.17e-47
103	F	264841	264943	500657	765599	4.51e-45
100	F	313446	313545	313497	627041	2.64e-43
95	F	264854	264948	500670	765617	2.48e-42
86	F	45520	45605	321027	366631	1.62e-41
96	F	229680	229775	311962	541736	5.96e-41
96	F	229680	229775	490624	720398	5.96e-41
83	F	26259	26341	532106	558446	1.04e-39
83	F	313463	313545	313514	627058	1.04e-39
86	F	229690	229775	311972	541746	5.33e-37
86	F	229690	229775	490634	720408	5.33e-37
78	P	150439	150516	325201	475716	1.06e-36
77	F	17527	17603	189985	207587	4.25e-36
77	F	221083	221159	498534	719692	4.25e-36
72	P	27161	27232	561184	588415	4.35e-33
72	F	304092	304163	579756	883918	4.35e-33
79	F	91125	91203	271901	363103	7.36e-33
73	P	246491	246563	348050	594612	2.38e-31
79	F	91740	91818	484088	575905	5.67e-31
68	F	315144	315211	396702	711912	1.11e-30
71	P	70580	70650	545253	615902	3.71e-30
66	F	411755	411820	411777	823596	1.78e-29
72	P	167749	167820	583733	751552	1e-28
67	F	89894	89960	468551	558510	8.96e-28
63	P	338822	338884	364596	703479	1.14e-27
61	P	246503	246563	348050	594612	1.83e-26
64	P	18834	18897	472452	491348	5.48e-26
64	P	167757	167820	583733	751552	5.48e-26
60	F	293184	293243	364671	657913	7.3e-26
63	P	49201	49263	328859	378121	2.16e-25
58	P	458112	458169	570138	1028306	1.17e-24
61	P	41630	41690	126120	167809	3.34e-24
57	F	127083	127139	278233	405371	4.67e-24
57	F	240432	240488	347733	588220	4.67e-24
65	P	364142	364206	500322	864527	8.41e-23
58	F	17471	17528	189928	207455	2.03e-22
54	F	278192	278245	569255	847499	2.99e-22
62	P	187165	187226	462711	649936	4.66e-21
62	F	348325	348386	515634	864019	4.66e-21
61	P	49131	49191	328930	378120	1.77e-20
61	F	170750	170810	321638	492447	1.77e-20
54	P	438364	438417	492365	930781	4.84e-20
50	F	111649	111698	190898	302595	7.65e-20
59	P	187094	187152	462779	649930	2.56e-19
49	P	226743	226791	448565	675355	3.06e-19
52	P	100469	100520	228154	328673	7.46e-19
58	F	91771	91828	484119	575946	9.73e-19
51	F	337433	337483	579946	917428	2.93e-18
57	P	9792	9848	373598	383445	3.69e-18
50	F	228830	228879	507199	736077	1.15e-17
56	P	162500	162555	484573	647127	1.4e-17
53	F	115752	115804	312026	427829	1.48e-17
53	F	115752	115804	490688	606491	1.48e-17
46	P	137532	137577	540522	678098	1.96e-17
49	P	49149	49197	328924	378120	4.5e-17
45	F	540623	540667	579153	1119819	7.84e-17
54	F	99381	99434	199918	299351	2e-16
44	F	411755	411798	411799	823596	3.14e-16
50	F	91779	91828	484127	575954	8.44e-16
50	F	273780	273829	361248	635076	8.44e-16
42	F	337442	337483	579955	917437	5.02e-15
45	P	200298	200342	452592	652933	1.06e-14
41	P	24943	24983	579882	604864	2.01e-14
41	P	30044	30084	389087	419170	2.01e-14
50	F	163202	163251	277490	440740	4.05e-14
47	F	19570	19616	92682	112297	4.77e-14
47	P	74243	74289	273846	348134	4.77e-14
40	P	73312	73351	498787	572137	8.03e-14
40	F	348347	348386	515656	864041	8.03e-14
49	F	313446	313494	313548	627041	1.52e-13
46	P	187107	187152	462779	649930	1.83e-13
39	P	191266	191304	389912	581215	3.21e-13
39	F	271708	271746	325988	597733	3.21e-13
39	F	437498	437536	554912	992447	3.21e-13
42	F	48208	48249	170177	218425	6.32e-13
45	P	145566	145610	229900	375509	6.98e-13
45	P	344468	344512	426087	770598	6.98e-13
37	P	70614	70650	545253	615902	5.14e-12
37	F	91167	91203	271943	363145	5.14e-12
37	P	192398	192434	408788	601221	5.14e-12
46	P	74048	74093	436310	510402	8.03e-12
40	F	99395	99434	199932	299365	9.63e-12
43	P	115015	115057	248908	363964	1.02e-11
36	P	74254	74289	273846	348134	2.05e-11
36	P	100485	100520	228154	328673	2.05e-11
36	F	228844	228879	507213	736091	2.05e-11
36	P	459385	459420	584795	1044214	2.05e-11
39	F	91790	91828	484138	575965	3.76e-11
39	F	167670	167708	492180	659887	3.76e-11
35	F	25425	25459	45010	70468	8.22e-11
35	P	124484	124518	153762	278279	8.22e-11
35	F	340356	340390	432646	773035	8.22e-11
35	F	368966	369000	377970	746969	8.22e-11
44	F	18072	18115	388711	406825	1.12e-10
44	F	271176	271219	583812	855030	1.12e-10
34	F	62763	62796	516890	579685	3.29e-10
34	F	376804	376837	376844	753680	3.29e-10
34	P	438384	438417	492365	930781	3.29e-10
34	F	511091	511124	522875	1033998	3.29e-10
34	P	579268	579301	579268	1158568	3.29e-10
43	P	9824	9866	373580	383445	4.18e-10
43	P	136751	136793	178436	315228	4.18e-10
40	P	35841	35880	500625	536504	5.63e-10
40	F	154534	154573	190749	345321	5.63e-10
37	P	187116	187152	462779	649930	5.7e-10
37	P	414002	414038	479575	893612	5.7e-10
33	F	53181	53213	195807	249019	1.32e-09
33	F	140229	140261	546698	686958	1.32e-09
33	P	325868	325900	575987	901886	1.32e-09
42	P	74366	74407	579962	654368	1.55e-09
39	P	329575	329613	489805	819417	2.14e-09
39	F	498219	498257	535191	1033447	2.14e-09
36	F	55459	55494	433837	489330	2.22e-09
36	P	164758	164793	207440	372232	2.22e-09
36	F	179635	179670	441816	621485	2.22e-09
32	F	115752	115783	229744	345526	5.26e-09
32	P	274728	274759	292029	566787	5.26e-09
32	F	313463	313494	313565	627058	5.26e-09
32	F	468482	468513	482015	950527	5.26e-09
38	P	145671	145708	229489	375196	8.13e-09
38	P	187189	187226	462711	649936	8.13e-09
31	P	163078	163108	285654	448761	2.1e-08
40	P	264985	265024	483421	748444	2.14e-08
37	F	464430	464466	471793	936258	3.08e-08
39	P	452491	452529	500623	953151	7.92e-08
30	F	133032	133061	376878	509938	8.42e-08
30	F	159529	159558	159557	319114	8.42e-08
30	F	304051	304080	579715	883794	8.42e-08
30	F	519368	519397	519403	1038799	8.42e-08
36	F	42118	42153	483374	525526	1.17e-07
36	F	119014	119049	579931	698979	1.17e-07
36	F	271184	271219	583820	855038	1.17e-07
36	P	382857	382892	585625	968516	1.17e-07
38	F	18082	18119	388721	406839	2.93e-07
38	P	111228	111265	509298	620562	2.93e-07
35	P	16196	16230	279887	296116	4.4e-07
35	P	272886	272920	581406	854325	4.4e-07
32	P	35849	35880	500625	536504	5.05e-07
32	F	43074	43105	123804	166908	5.05e-07
32	P	154525	154556	498512	653067	5.05e-07
32	F	264917	264948	500733	765680	5.05e-07
37	P	53951	53987	512489	566475	1.08e-06
37	F	116410	116446	326254	442699	1.08e-06
37	P	150343	150379	325334	475712	1.08e-06
34	F	312803	312836	580128	892963	1.66e-06
31	F	356639	356669	409397	766065	1.96e-06
33	F	25853	25885	34037	59921	6.25e-06
30	F	273841	273870	385784	659653	7.57e-06
30	F	284012	284041	498296	782336	7.57e-06
30	F	309246	309275	395476	704750	7.57e-06
35	P	49264	49298	328823	378120	1.45e-05
35	P	74341	74375	579994	654368	1.45e-05
35	P	74377	74411	337445	411855	1.45e-05
35	P	74377	74411	579958	654368	1.45e-05
35	F	262023	262057	374398	636454	1.45e-05
35	P	329489	329523	351549	681071	1.45e-05
35	F	339150	339184	431627	770810	1.45e-05
32	P	104931	104962	194883	299844	2.35e-05
32	P	115029	115060	248905	363964	2.35e-05
32	F	177150	177181	345093	522273	2.35e-05
32	F	199373	199404	498755	698158	2.35e-05
32	P	297908	297939	537209	835147	2.35e-05
32	F	312837	312868	312867	625734	2.35e-05
34	F	42148	42181	583826	626006	5.31e-05
34	P	249912	249945	439115	689059	5.31e-05
31	P	40867	40897	179949	220845	8.81e-05
31	P	54431	54461	416382	470842	8.81e-05
31	F	62724	62754	516861	579614	8.81e-05
31	P	124008	124038	338753	462790	8.81e-05
31	F	227305	227335	498716	726050	8.81e-05
31	P	264994	265024	483421	748444	8.81e-05
31	F	284014	284044	359209	643252	8.81e-05
31	F	459395	459425	576032	1035456	8.81e-05
33	F	26141	26173	320499	346671	0.000194
33	F	116400	116432	326244	442675	0.000194
33	P	117780	117812	453002	570813	0.000194
33	P	124309	124341	153858	278198	0.000194
33	P	145065	145097	272925	418021	0.000194
33	F	217675	217707	402291	619997	0.000194
33	F	218035	218067	297423	515489	0.000194
33	F	490267	490299	516465	1006763	0.000194
30	F	10181	10210	194709	204918	0.00033
30	F	44653	44682	396093	440774	0.00033
30	F	45642	45671	48201	93871	0.00033
30	F	45642	45671	170170	215840	0.00033
30	F	58966	58995	198386	257380	0.00033
30	P	80478	80507	264073	344579	0.00033
30	F	87492	87521	361264	448784	0.00033
30	P	98247	98276	264940	363215	0.00033
30	P	119086	119115	392068	511182	0.00033
30	P	136765	136794	178435	315228	0.00033
30	F	156533	156562	534998	691559	0.00033
30	P	165172	165201	387922	553122	0.00033
30	P	167793	167822	583731	751552	0.00033
30	P	320210	320239	405953	726191	0.00033
30	F	341188	341217	356711	697927	0.00033
30	F	380184	380213	380212	760424	0.00033
30	F	388177	388206	409170	797375	0.00033
30	F	424188	424217	485137	909353	0.00033
30	P	452417	452446	585426	1037871	0.00033
30	F	464439	464468	471802	936269	0.00033
30	P	499708	499737	551091	1050827	0.00033
30	P	500624	500653	518234	1018886	0.00033
30	F	500625	500654	511053	1011706	0.00033
30	P	511053	511082	518233	1029314	0.00033
30	R	522792	522821	522792	1045612	0.00033
30	P	538831	538860	571085	1109944	0.00033
32	P	19263	19294	380698	399991	0.000704
32	F	35170	35201	35374	70574	0.000704
32	P	53137	53168	578568	631735	0.000704
32	P	74352	74383	579986	654368	0.000704
32	F	167806	167837	326507	494343	0.000704
32	F	329197	329228	586854	916081	0.000704
32	F	356746	356777	409499	766275	0.000704
32	P	364178	364209	500319	864527	0.000704
31	P	22507	22537	546490	569026	0.00255
31	P	35852	35882	511051	546932	0.00255
31	F	47916	47946	486063	534008	0.00255
31	F	91853	91883	484192	576074	0.00255
31	P	127320	127350	208275	335624	0.00255
31	F	134193	134223	581335	715557	0.00255
31	P	145682	145712	229485	375196	0.00255
31	P	150398	150428	330144	480571	0.00255
31	F	154546	154576	190761	345336	0.00255
31	P	157253	157283	204716	361998	0.00255
31	P	177535	177565	291344	468908	0.00255
31	P	178666	178696	567353	746048	0.00255
31	F	271169	271199	479271	750469	0.00255
31	F	274238	274268	338917	613184	0.00255
31	P	344487	344517	426082	770598	0.00255
31	F	351468	351498	489793	841290	0.00255
31	F	356041	356071	431432	787502	0.00255
31	P	356046	356076	357632	713707	0.00255
31	P	452504	452534	500618	953151	0.00255
30	P	9838	9867	373579	383445	0.00923
30	F	17503	17532	189960	207491	0.00923
30	P	21553	21582	56861	78442	0.00923
30	P	23787	23816	45563	69378	0.00923
30	P	23787	23816	321070	344885	0.00923
30	F	50636	50665	364140	414804	0.00923
30	F	51584	51613	200428	252040	0.00923
30	P	53959	53988	512488	566475	0.00923
30	F	68717	68746	420679	489424	0.00923
30	F	137625	137654	534076	671729	0.00923
30	F	156437	156466	291358	447823	0.00923
30	P	167815	167844	249666	417509	0.00923
30	F	170781	170810	339721	510530	0.00923
30	P	179479	179508	187089	366596	0.00923
30	F	221534	221563	440029	661591	0.00923
30	F	223389	223418	387059	610476	0.00923
30	F	227255	227284	499389	726672	0.00923
30	P	246555	246584	348021	594604	0.00923
30	F	253352	253381	275271	528651	0.00923
30	F	291358	291387	534902	826288	0.00923
30	P	309918	309947	397427	707373	0.00923
30	F	359209	359238	498298	857535	0.00923
30	P	413837	413866	565128	978993	0.00923
30	P	500783	500812	583647	1084458	0.00923

## Sheet: Table S7
Table S7 The homologous DNA fragment identified among the mitogenome and plastome of Salix variegata.
Number		Alignment Length (bp)	Mt Start	Mt End	Cp Start	Cp End	MTPT Annotation
MTPT1	1	79	9789	9867	32464	32542
MTPT2	2	451	47407	47853	75607	76053
MTPT3	3	214	49494	49290	26356	26567
MTPT4	4	77	101299	101223	45651	45727
MTPT5	5	525	101796	101293	44901	45425	Partial（rrn26）
MTPT6	6	216	153510	153318	54202	54410
MTPT7	7	623	155846	156432	83487	84109
MTPT8	8	74	164790	164854	52668	52740
MTPT9	9	2799	167667	164936	49878	52667
MTPT10	10	686	183131	183797	11475	12160
MTPT11	11	532	199397	199922	91320	91851	Partial（nad4L,atp4）
	12	532	199397	199922	148842	149373	Partial（nad4L,atp4）
MTPT12	13	183	247473	247645	141755	141937
	14	183	247473	247645	98756	98938
MTPT13	15	711	294816	295500	12547	13254
MTPT14	16	278	295516	295793	13330	13603
MTPT15	17	382	324356	323991	15095	15471
MTPT16	18	605	324930	324358	14331	14930
MTPT17	19	271	362509	362755	140020	140290
	20	271	362509	362755	100403	100673
MTPT18	21	1564	362801	364322	138466	140019	Complete trnH-GUG
	22	1564	362801	364322	100674	102227	Complete trnH-GUG
MTPT19	23	2094	368473	370529	8065	10151	Complete trnM-CAU
MTPT20	24	3542	376227	372718	29864	33404
MTPT21	25	35	377971	378005	8571	8605
MTPT22	26	76	382034	382109	54897	54972
MTPT23	27	91	387002	387088	78307	78394
MTPT24	28	146	387089	386949	39953	40098	Partial（nad1）
MTPT25	29	133	426280	426412	138278	138410
	30	133	426280	426412	102283	102415
MTPT26	31	82	430185	430266	110072	110152
	32	82	430185	430266	130541	130621
MTPT27	33	883	499592	500445	101971	102834
	34	883	499592	500445	137859	138722
MTPT28	35	204	542053	542242	18045	18246	Partial（cob）
MTPT29	36	86	542335	542420	18443	18528	Partial（cob）
MTPT30	37	99	550269	550357	80529	80627
MTPT31	38	357	567806	568162	140288	140634
	39	357	567806	568162	100059	100405

## Sheet: Table S8
Table S8. The identified RNA editing sites in protein-coding genes of Salix variegata mitogenome.
Gene	nucleotide position	Amino position	Codon change	Amino change	Edited site	Probability
atp4	755	252	TCT => TTT	Ser => Phe	C	0.57
atp4	871	291	CCA => TCA	Pro => Ser	C	1
atp4	875	292	CCT => CTT	Pro => Leu	C	1
atp4	1274	425	GCA => GTA	Ala => Val	C	1
atp4	1463	488	ACT => ATT	Thr => Ile	C	0.57
atp6	37	13	CCA => TCA	Pro => Ser	C	0.75
atp6	173	58	CCG => CTG	Pro => Leu	C	1
atp6	223	75	CGC => TGC	Arg => Cys	C	0.75
atp6	248	83	TCG => TTG	Ser => Leu	C	1
atp6	256	86	CGT => TGT	Arg => Cys	C	1
atp6	479	160	TCA => TTA	Ser => Leu	C	1
ccmB	28	10	CAT => TAT	His => Tyr	C	0.89
ccmB	43	15	CCC => TCC	Pro => Ser	C	0.67
ccmB	71	24	TCA => TTA	Ser => Leu	C	1
ccmB	80	27	TCG => TTG	Ser => Leu	C	1
ccmB	128	43	TCA => TTA	Ser => Leu	C	1
ccmB	137	46	TCC => TTC	Ser => Phe	C	1
ccmB	154	52	CGG => TGG	Arg => Trp	C	1
ccmB	160	54	CCT => TCT	Pro => Ser	C	0.67
ccmB	164	55	TCG => TTG	Ser => Leu	C	0.89
ccmB	172	58	CCT => TCT	Pro => Ser	C	0.89
ccmB	179	60	CCT => CTT	Pro => Leu	C	1
ccmB	181	61	CCC => TCC	Pro => Ser	C	0.78
ccmB	286	96	CGG => TGG	Arg => Trp	C	1
ccmB	313	105	CGT => TGT	Arg => Cys	C	0.89
ccmB	338	113	CCG => CTG	Pro => Leu	C	1
ccmB	374	125	TCA => TTA	Ser => Leu	C	0.78
ccmB	418	140	CGT => TGT	Arg => Cys	C	0.89
ccmB	422	141	TCG => TTG	Ser => Leu	C	1
ccmB	461	154	TCG => TTG	Ser => Leu	C	0.89
ccmB	470	157	CCA => CTA	Pro => Leu	C	0.89
ccmB	479	160	TCA => TTA	Ser => Leu	C	1
ccmB	497	166	CCA => CTA	Pro => Leu	C	1
ccmB	506	169	TCT => TTT	Ser => Phe	C	1
ccmB	508	170	CGT => TGT	Arg => Cys	C	1
ccmB	545	182	TCA => TTA	Ser => Leu	C	1
ccmB	548	183	TCG => TTG	Ser => Leu	C	0.89
ccmB	563	188	TCT => TTT	Ser => Phe	C	0.78
ccmB	566	189	CCG => CTG	Pro => Leu	C	1
ccmB	590	197	TCG => TTG	Ser => Leu	C	0.89
ccmC	76	26	CGG => TGG	Arg => Trp	C	0.78
ccmC	103	35	CAT => TAT	His => Tyr	C	1
ccmC	115	39	CGG => TGG	Arg => Trp	C	0.78
ccmC	133	45	CTT => TTT	Leu => Phe	C	0.67
ccmC	161	54	CCG => CTG	Pro => Leu	C	0.78
ccmC	179	60	GCG => GTG	Ala => Val	C	0.78
ccmC	184	62	CGG => TGG	Arg => Trp	C	1
ccmC	281	94	ACA => ATA	Thr => Ile	C	0.56
ccmC	331	111	CGG => TGG	Arg => Trp	C	1
ccmC	395	132	TCG => TTG	Ser => Leu	C	1
ccmC	421	141	CGT => TGT	Arg => Cys	C	0.78
ccmC	446	149	CCG => CTG	Pro => Leu	C	0.78
ccmC	458	153	TCA => TTA	Ser => Leu	C	0.78
ccmC	467	156	GCT => GTT	Ala => Val	C	0.78
ccmC	473	158	CCG => CTG	Pro => Leu	C	1
ccmC	497	166	TCT => TTT	Ser => Phe	C	1
ccmC	521	174	TCG => TTG	Ser => Leu	C	1
ccmC	548	183	TCT => TTT	Ser => Phe	C	1
ccmC	568	190	CCT => TCT	Pro => Ser	C	1
ccmC	575	192	CCC => CTC	Pro => Leu	C	1
ccmC	605	202	TCC => TTC	Ser => Phe	C	1
ccmC	608	203	CCC => CTC	Pro => Leu	C	0.89
ccmC	610	204	CTC => TTC	Leu => Phe	C	0.78
ccmC	614	205	TCA => TTA	Ser => Leu	C	0.78
ccmC	619	207	CGT => TGT	Arg => Cys	C	0.78
ccmC	650	217	CCT => CTT	Pro => Leu	C	0.78
ccmC	656	219	CCA => CTA	Pro => Leu	C	0.89
ccmC	673	225	CCT => TCT	Pro => Ser	C	0.78
cox3	500	167	GCA => GTA	Ala => Val	C	0.75
matR	32	11	TCC => TTC	Ser => Phe	C	0.62
matR	236	79	TCC => TTC	Ser => Phe	C	0.62
matR	593	198	CCC => CTC	Pro => Leu	C	0.62
matR	1391	464	GCG => GTG	Ala => Val	C	0.62
mttB	23	8	CCG => CTG	Pro => Leu	C	0.88
mttB	56	19	TCC => TTC	Ser => Phe	C	0.38
mttB	61	21	CGG => TGG	Arg => Trp	C	0.88
mttB	97	33	CGT => TGT	Arg => Cys	C	0.88
mttB	109	37	CCG => TCG	Pro => Ser	C	1
mttB	125	42	TCT => TTT	Ser => Phe	C	0.88
mttB	128	43	CCA => CTA	Pro => Leu	C	1
mttB	185	62	TCA => TTA	Ser => Leu	C	0.75
mttB	199	67	CCG => TCG	Pro => Ser	C	0.88
mttB	221	74	TCA => TTA	Ser => Leu	C	0.5
mttB	259	87	CAT => TAT	His => Tyr	C	1
mttB	325	109	CTC => TTC	Leu => Phe	C	0.88
mttB	328	110	CAT => TAT	His => Tyr	C	0.62
mttB	343	115	CGC => TGC	Arg => Cys	C	0.88
mttB	350	117	TCC => TTC	Ser => Phe	C	0.5
mttB	371	124	CCT => CTT	Pro => Leu	C	0.38
mttB	373	125	CCC => TCC	Pro => Ser	C	0.5
mttB	376	126	CGG => TGG	Arg => Trp	C	0.62
mttB	404	135	CCA => CTA	Pro => Leu	C	0.75
mttB	434	145	TCG => TTG	Ser => Leu	C	0.5
mttB	502	168	CCA => TCA	Pro => Ser	C	1
mttB	538	180	CGT => TGT	Arg => Cys	C	0.88
mttB	545	182	CCA => CTA	Pro => Leu	C	0.62
mttB	551	184	CCG => CTG	Pro => Leu	C	0.5
mttB	575	192	TCC => TTC	Ser => Phe	C	0.75
mttB	607	203	CCG => TCG	Pro => Ser	C	1
mttB	664	222	CGT => TGT	Arg => Cys	C	0.62
mttB	710	237	TCG => TTG	Ser => Leu	C	0.75
nad1	2	1	ACG => ATG	Thr => Met	C	1
nad1	215	72	TCC => TTC	Ser => Phe	C	0.9
nad1	265	89	CGG => TGG	Arg => Trp	C	1
nad1	308	103	CCG => CTG	Pro => Leu	C	1
nad1	376	126	CGG => TGG	Arg => Trp	C	1
nad1	490	164	CCC => TCC	Pro => Ser	C	1
nad1	493	165	CGT => TGT	Arg => Cys	C	1
nad1	500	167	TCG => TTG	Ser => Leu	C	0.7
nad1	536	179	TCT => TTT	Ser => Phe	C	1
nad1	635	212	TCA => TTA	Ser => Leu	C	1
nad1	674	225	TCT => TTT	Ser => Phe	C	0.9
nad1	725	242	CCA => CTA	Pro => Leu	C	1
nad1	734	245	TCG => TTG	Ser => Leu	C	0.9
nad1	740	247	TCT => TTT	Ser => Phe	C	1
nad1	743	248	CCA => CTA	Pro => Leu	C	1
nad1	755	252	CCG => CTG	Pro => Leu	C	1
nad1	823	275	CTC => TTC	Leu => Phe	C	0.7
nad1	898	300	CGG => TGG	Arg => Trp	C	1
nad1	928	310	CGG => TGG	Arg => Trp	C	1
nad1	937	313	CCC => TCC	Pro => Ser	C	0.6
nad2	26	9	TCC => TTC	Ser => Phe	C	0.89
nad2	56	19	TCC => TTC	Ser => Phe	C	0.67
nad2	262	88	CTT => TTT	Leu => Phe	C	0.56
nad2	308	103	TCT => TTT	Ser => Phe	C	0.67
nad2	311	104	TCC => TTC	Ser => Phe	C	1
nad2	361	121	CCT => TCT	Pro => Ser	C	1
nad2	367	123	CGC => TGC	Arg => Cys	C	1
nad2	394	132	CAT => TAT	His => Tyr	C	1
nad2	401	134	TCA => TTA	Ser => Leu	C	1
nad2	428	143	CCT => CTT	Pro => Leu	C	1
nad2	497	166	TCG => TTG	Ser => Leu	C	1
nad2	523	175	CCC => TCC	Pro => Ser	C	1
nad2	656	219	TCT => TTT	Ser => Phe	C	1
nad2	782	261	TCT => TTT	Ser => Phe	C	0.67
nad2	794	265	TCA => TTA	Ser => Leu	C	1
nad2	803	268	TCT => TTT	Ser => Phe	C	1
nad2	914	305	CCT => CTT	Pro => Leu	C	1
nad2	922	308	CAT => TAT	His => Tyr	C	1
nad2	952	318	CGT => TGT	Arg => Cys	C	0.78
nad2	956	319	ACT => ATT	Thr => Ile	C	1
nad2	1052	351	TCA => TTA	Ser => Leu	C	1
nad2	1121	374	TCG => TTG	Ser => Leu	C	1
nad2	1241	414	CCA => CTA	Pro => Leu	C	0.67
nad2	1270	424	CGT => TGT	Arg => Cys	C	1
nad2	1292	431	GCG => GTG	Ala => Val	C	1
nad2	1394	465	TCA => TTA	Ser => Leu	C	0.67
nad2	1397	466	TCC => TTC	Ser => Phe	C	1
nad2	1451	484	TCA => TTA	Ser => Leu	C	1
nad4	29	10	TCT => TTT	Ser => Phe	C	0.67
nad4	44	15	CCT => CTT	Pro => Leu	C	1
nad4	74	25	ACT => ATT	Thr => Ile	C	0.89
nad4	77	26	CCT => CTT	Pro => Leu	C	0.78
nad4	107	36	CCG => CTG	Pro => Leu	C	1
nad4	158	53	CCT => CTT	Pro => Leu	C	1
nad4	161	54	GCT => GTT	Ala => Val	C	0.67
nad4	164	55	CCT => CTT	Pro => Leu	C	0.67
nad4	166	56	CGG => TGG	Arg => Trp	C	1
nad4	197	66	TCT => TTT	Ser => Phe	C	1
nad4	362	121	ACA => ATA	Thr => Ile	C	0.89
nad4	368	123	TCT => TTT	Ser => Phe	C	1
nad4	376	126	CGT => TGT	Arg => Cys	C	0.78
nad4	403	135	CGC => TGC	Arg => Cys	C	1
nad4	433	145	CTT => TTT	Leu => Phe	C	1
nad4	436	146	CCC => TTC	Pro => Phe	C	0.89
nad4	437	146	CCC => TTC	Pro => Phe	C	0.89
nad4	577	193	CTC => TTC	Leu => Phe	C	0.67
nad4	608	203	TCA => TTA	Ser => Leu	C	1
nad4	659	220	TCT => TTT	Ser => Phe	C	1
nad4	767	256	CCT => CTT	Pro => Leu	C	1
nad4	836	279	TCC => TTC	Ser => Phe	C	1
nad4	857	286	CCA => CTA	Pro => Leu	C	1
nad4	896	299	TCA => TTA	Ser => Leu	C	0.89
nad4	977	326	CCG => CTG	Pro => Leu	C	0.78
nad4	1010	337	CCG => CTG	Pro => Leu	C	1
nad4	1033	345	CCT => TCT	Pro => Ser	C	1
nad4	1129	377	CTC => TTC	Leu => Phe	C	1
nad4	1148	383	TCT => TTT	Ser => Phe	C	0.89
nad4	1151	384	TCT => TTT	Ser => Phe	C	1
nad4	1172	391	TCA => TTA	Ser => Leu	C	1
nad4	1211	404	TCA => TTA	Ser => Leu	C	1
nad4	1355	452	TCA => TTA	Ser => Leu	C	1
nad4	1373	458	TCC => TTC	Ser => Phe	C	0.78
nad4	1405	469	CGG => TGG	Arg => Trp	C	1
nad4	1417	473	CAC => TAC	His => Tyr	C	1
nad4	1433	478	CCG => CTG	Pro => Leu	C	1
nad4L	8	3	CCT => CTT	Pro => Leu	C	0.88
nad4L	86	29	CCT => CTT	Pro => Leu	C	1
nad4L	100	34	CCA => TCA	Pro => Ser	C	1
nad4L	197	66	CCA => CTA	Pro => Leu	C	0.88
nad5	155	52	CCG => CTG	Pro => Leu	C	1
nad5	358	120	CTT => TTT	Leu => Phe	C	1
nad5	374	125	CCA => CTA	Pro => Leu	C	0.9
nad5	398	133	TCT => TTT	Ser => Phe	C	0.9
nad5	539	180	CCT => CTT	Pro => Leu	C	1
nad5	548	183	TCG => TTG	Ser => Leu	C	0.4
nad5	553	185	CGT => TGT	Arg => Cys	C	1
nad5	629	210	TCT => TTT	Ser => Phe	C	0.9
nad5	676	226	CTT => TTT	Leu => Phe	C	0.9
nad5	713	238	TCG => TTG	Ser => Leu	C	1
nad5	725	242	TCA => TTA	Ser => Leu	C	1
nad5	764	255	TCG => TTG	Ser => Leu	C	1
nad5	1310	437	TCA => TTA	Ser => Leu	C	1
nad5	1490	497	CCC => CTC	Pro => Leu	C	0.8
nad5	1550	517	ACC => ATC	Thr => Ile	C	0.9
nad5	1580	527	TCA => TTA	Ser => Leu	C	0.8
nad5	1589	530	TCT => TTT	Ser => Phe	C	0.9
nad5	1610	537	CCC => CTC	Pro => Leu	C	0.7
nad5	1895	632	TCA => TTA	Ser => Leu	C	1
nad5	1916	639	TCT => TTT	Ser => Phe	C	0.7
nad5	1918	640	CGT => TGT	Arg => Cys	C	0.7
nad5	1958	653	TCG => TTG	Ser => Leu	C	0.9
nad6	26	9	CCT => CTT	Pro => Leu	C	0.4
nad6	53	18	GCA => GTA	Ala => Val	C	0.7
nad6	89	30	TCC => TTC	Ser => Phe	C	0.7
nad6	103	35	CGC => TGC	Arg => Cys	C	1
nad6	146	49	TCC => TTC	Ser => Phe	C	1
nad6	161	54	CCA => CTA	Pro => Leu	C	1
nad6	169	57	CAT => TAT	His => Tyr	C	1
nad6	191	64	TCA => TTA	Ser => Leu	C	1
nad6	463	155	CCT => TCT	Pro => Ser	C	0.8
nad7	38	13	TCG => TTG	Ser => Leu	C	0.75
nad7	77	26	TCA => TTA	Ser => Leu	C	1
nad7	83	28	TCA => TTA	Ser => Leu	C	1
nad7	200	67	TCT => TTT	Ser => Phe	C	1
nad7	209	70	TCA => TTA	Ser => Leu	C	0.88
nad7	224	75	ACG => ATG	Thr => Met	C	1
nad7	251	84	TCA => TTA	Ser => Leu	C	1
nad7	316	106	CGT => TGT	Arg => Cys	C	1
nad7	335	112	TCA => TTA	Ser => Leu	C	0.88
nad7	344	115	TCA => TTA	Ser => Leu	C	1
nad7	533	178	TCC => TTC	Ser => Phe	C	1
nad7	578	193	TCA => TTA	Ser => Leu	C	0.88
nad7	679	227	CCA => TCA	Pro => Ser	C	0.88
nad7	724	242	CAT => TAT	His => Tyr	C	1
nad7	739	247	CCT => TTT	Pro => Phe	C	1
nad7	740	247	CCT => TTT	Pro => Phe	C	1
nad7	769	257	CGC => TGC	Arg => Cys	C	1
nad7	836	279	CCT => CTT	Pro => Leu	C	1
nad7	926	309	TCA => TTA	Ser => Leu	C	0.88
nad7	1057	353	CGT => TGT	Arg => Cys	C	1
nad7	1079	360	TCT => TTT	Ser => Phe	C	1
nad7	1088	363	TCA => TTA	Ser => Leu	C	1
nad7	1103	368	TCT => TTT	Ser => Phe	C	1
nad7	1124	375	CCA => CTA	Pro => Leu	C	1
nad9	14	5	TCT => TTT	Ser => Phe	C	0.67
nad9	92	31	TCT => TTT	Ser => Phe	C	0.75
nad9	298	100	CCG => TCG	Pro => Ser	C	0.83
nad9	328	110	CGG => TGG	Arg => Trp	C	1
nad9	439	147	CTT => TTT	Leu => Phe	C	1
rpl2	89	30	GCG => GTG	Ala => Val	C	0.5
rpl16	104	35	ACT => ATT	Thr => Ile	C	1
rpl16	208	70	CTC => TTC	Leu => Phe	C	0.89
rpl16	377	126	CCA => CTA	Pro => Leu	C	0.89
rpl16	383	128	TCG => TTG	Ser => Leu	C	0.67
rps3	64	22	CGG => TGG	Arg => Trp	C	1
rps3	1567	523	CCT => TCT	Pro => Ser	C	0.57
rps3	1598	533	TCA => TTA	Ser => Leu	C	0.86
rps4	872	291	TCT => TTT	Ser => Phe	C	1
rps12	196	66	CAC => TAC	His => Tyr	C	0.94
rps12	269	90	TCG => TTG	Ser => Leu	C	0.94
rps12	284	95	TCC => TTC	Ser => Phe	C	0.76
sdh4	203	68	CCC => CTC	Pro => Leu	C	0.75
sdh4	353	118	TCT => TTT	Ser => Phe	C	0.5

## Sheet: Table S9 
Table S9. Pairwise dN/dS ratios among 25 mitochondrial genes in the 5 Salicaceae mitogenomes.
	atp1	atp4	atp6	atp8	atp9	ccmB	ccmC	cox1	cox2	cox3	matR	nad1	nad2	nad3	nad4	nad4L	nad5	nad6	nad7	nad9	rpl2	rps12	rps3	rps4	sdh4
Populus tremula vs. Populus alba	0	0	0	0	0	0	0	0	0	0	0	0	0	0	0	0	0	0	0	0	0	0	0	0	0
Salix purpurea vs. Populus alba	0	0	0	0.810811	0	0	0	0	0	3.91667	0.777778	0	0	0	0	0	0	0	0.314286	0	0.208333	1.54545	0	0.304348	0
Salix purpurea vs. Populus tremula	0	0	0	0.402685	0	0	0	0.132353	0	3.91667	1.61111	0	0	0	0	0	0	0	0.314286	0	0.208333	1.54545	0	0.304348	0
Salix suchowensis vs. Populus alba	0	0	0	0.810811	0	0	0	0	0	3.91667	0.777778	0	0.204082	0	0	0	0	0	0.314286	0	0.208333	2.27273	0	0.471111	0
Salix suchowensis vs. Populus tremula	0	0	0	0.402685	0	0	0	0.132353	0	3.91667	1.61111	0	0.136986	0	0	0	0	0	0.314286	0	0.208333	2.27273	0	0.471111	0
Salix suchowensis vs. Salix purpurea	0	0	0	0	0	0	0	0	0	0	0	0	0	0	0	0	0	0	0	0	0	0	0	0.633929	0
Salix variegata vs. Populus alba	0	0	0	0.810811	0	0	0	0.132353	0	3.91667	0.777778	0	0.416667	0	0	0	0	0	0.628571	0	0.416667	3.04545	0	0.304348	0
Salix variegata vs. Populus tremula	0	0	0	0.402685	0	0	0	0.264706	0	3.91667	1.61111	0	0.204082	0	0	0	0	0	0.628571	0	0.416667	3.04545	0	0.304348	0
Salix variegata vs. Salix purpurea	0	0	0	0	0	0	0	0	0	0	0	0	0.416667	0	0	0	0	0	0	0	0	0	0	0	0
Salix variegata vs. Salix suchowensis	0	0	0	0	0	0	0	0	0	0	0	0	0	0	0	0	0	0	0	0	0	0	0	0.633929	0

## Sheet: Table S10 
Table S10. Genelinks between four species and Salix variegata mitogenome.
Species 1 gene	Mt Start	Mt End	Salix variegata gene	Mt Start	Mt End
Ss-gene-AZE32_gp26	222801	222499	Sv-gene-nad4L	91478	91176
Ss-gene-AZE32_gp25	223632	223036	Sv-gene-atp4	92309	91713
Ss-gene-AZE32_gp23	253959	253345	Sv-gene-ccmB	122651	122037
Ss-gene-AZE32_gp21	277579	276950	Sv-gene-nad6	145013	144384
Ss-gene-AZE32_gp20	313237	312440	Sv-gene-cox3	491559	490762
Ss-gene-AZE32_gp19	313560	313165	Sv-gene-sdh4	491882	491487
Ss-gene-AZE32_gp15	367757	367347	Sv-gene-rpl16	517748	517338
Ss-gene-AZE32_gp14	391351	390779	Sv-gene-nad9	541337	540765
Ss-gene-AZE32_gp13	430645	429971	Sv-gene-cox2	580609	579935
Ss-gene-AZE32_gp12	456371	455190	Sv-gene-cob	18929	17748
Ss-gene-AZE32_gp11	476597	474654	Sv-gene-matR	39166	37223
Ss-gene-AZE32_gp24	485574	250250	Sv-gene-atp1	48135	46612
Ss-gene-AZE32_gp09	536500	528096	Sv-gene-nad4	220082	211683
Ss-gene-AZE32_gp06	558339	557950	Sv-gene-rps12	229260	228883
Ss-gene-AZE32_gp31	609464	84861	Sv-gene-nad5	361221	170121
Ss-gene-AZE32_gp33	69499	63319	Sv-gene-nad7	344350	338174
Ss-gene-AZE32_gp30	109695	107971	Sv-gene-ccmFN	291289	289565
Ss-gene-AZE32_gp29	138536	138063	Sv-gene-atp8	281913	281440
Ss-gene-AZE32_gp17	344236	344012	Sv-gene-atp9	263722	263498
Ss-gene-AZE32_gp16	352792	352040	Sv-gene-ccmC	255683	254931
Ss-gene-AZE32_gp10	519709	519353	Sv-gene-nad3	228838	228482
Ss-gene-AZE32_gp22	522905	265005	Sv-gene-nad1	226995	36534
Ss-gene-AZE32_gp09	536500	528096	Sv-gene-nad4	220082	211683
Ss-gene-AZE32_gp05	602334	601366	Sv-gene-rps4	164596	163628
Sp-gene-A3L17_gp01	13976	7801	Sv-gene-nad7	344350	338174
Sp-gene-A3L17_gp02	27874	25266	Sv-gene-rpl2	358258	356072
Sp-gene-A3L17_gp30	98429	96139	Sv-gene-ccmFC	410804	408553
Sp-gene-A3L17_gp14	352128	333961	Sv-gene-nad2	449880	431710
Sp-gene-A3L17_gp13	393810	393013	Sv-gene-cox3	491559	490762
Sp-gene-A3L17_gp12	394133	393738	Sv-gene-sdh4	491882	491487
Sp-gene-A3L17_gp11	420465	420055	Sv-gene-rpl16	517748	517338
Sp-gene-A3L17_gp10	444028	443456	Sv-gene-nad9	541337	540765
Sp-gene-A3L17_gp09	483294	482620	Sv-gene-cox2	580609	579935
Sp-gene-A3L17_gp01	13976	7801	Sv-gene-nad7	344350	338174
Sp-gene-A3L17_gp32	54845	53262	Sv-gene-cox1	305775	304192
Sp-gene-A3L17_gp29	144786	143062	Sv-gene-ccmFN	291289	289565
Sp-gene-A3L17_gp28	152890	152417	Sv-gene-atp8	281913	281440
Sp-gene-A3L17_gp27	182033	181320	Sv-gene-atp6	230352	229639
Sp-gene-A3L17_gp26	182789	182412	Sv-gene-rps12	229260	228883
Sp-gene-A3L17_gp25	183190	182834	Sv-gene-nad3	228838	228482
Sp-gene-A3L17_gp23	199965	191566	Sv-gene-nad4	220082	211683
Sp-gene-A3L17_gp21	227490	226705	Sv-gene-mttB	184955	184161
Sp-gene-A3L17_gp20	247378	246410	Sv-gene-rps4	164596	163628
Sp-gene-A3L17_gp18	264458	263829	Sv-gene-nad6	145013	144384
Sp-gene-A3L17_gp17	286691	286077	Sv-gene-ccmB	122651	122037
Sp-gene-A3L17_gp16	317037	316441	Sv-gene-atp4	92309	91713
Sp-gene-A3L17_gp15	317574	317272	Sv-gene-nad4L	91478	91176
Sp-gene-A3L17_gp08	509013	507832	Sv-gene-cob	18929	17748
Me-gene-GH804_mgp07	44699	43521	Sv-gene-cob	18929	17748
Me-gene-GH804_mgp30	150663	150373	Sv-gene-nad4L	91478	91176
Me-gene-GH804_mgp29	151454	150858	Sv-gene-atp4	92309	91713
Me-gene-GH804_mgp23	205542	204922	Sv-gene-ccmB	122651	122037
Me-gene-GH804_mgp17	388833	388477	Sv-gene-nad3	228838	228482
Me-gene-GH804_mgp16	389259	388882	Sv-gene-rps12	229260	228883
Me-gene-GH804_mgp15	439150	438926	Sv-gene-atp9	263722	263498
Me-gene-GH804_mgp09	639701	637968	Sv-gene-ccmFN	291289	289565
Me-gene-GH804_mgp08	675316	674801	Sv-gene-rpl16	517748	517338
Me-gene-GH804_mgp03	12556	11786	Sv-gene-mttB	184955	184161
Me-gene-GH804_mgp32	136326	127352	Sv-gene-nad4	220082	211683
Me-gene-GH804_mgp28	161751	161266	Sv-gene-atp8	281913	281440
Me-gene-GH804_mgp27	163199	162402	Sv-gene-cox3	491559	490762
Me-gene-GH804_mgp26	163513	163127	Sv-gene-sdh4	491882	491487
Me-gene-GH804_mgp20	228550	227978	Sv-gene-nad9	541337	540765
Me-gene-GH804_mgp02	10940	8104	Sv-gene-cox2	580609	579935
Me-gene-GH804_mgp05	18085	17393	Sv-gene-rps1	376690	376208
Me-gene-GH804_mgp06	35146	28697	Sv-gene-nad7	344350	338174
Me-gene-GH804_mgp28	161751	161266	Sv-gene-atp8	281913	281440
Me-gene-GH804_mgp18	299247	298495	Sv-gene-ccmC	255683	254931
Me-gene-GH804_mgp24	456401	200503	Sv-gene-nad1	226995	36534
Me-gene-GH804_mgp11	587921	586863	Sv-gene-rps4	164596	163628
Me-gene-GH804_mgp10	589187	588570	Sv-gene-nad6	145013	144384
At-gene-nad4L	28771	28469	Sv-gene-nad4L	91478	91176
At-gene-atp4	29616	29038	Sv-gene-atp4	92309	91713
At-gene-ccb206	53073	52453	Sv-gene-ccmB	122651	122037
At-gene-nad6	154227	153610	Sv-gene-nad6	145013	144384
At-gene-rps4	160085	158997	Sv-gene-rps4	164596	163628
At-gene-nad3	214702	214343	Sv-gene-nad3	228838	228482
At-gene-atp6-1	252048	250891	Sv-gene-atp6	230352	229639
At-gene-cox1	317816	316233	Sv-gene-cox1	305775	304192
At-gene-cox2	43033	40907	Sv-gene-cox2	580609	579935
At-gene-rpl16	58461	57922	Sv-gene-rpl16	517748	517338
At-gene-nad5	85798	26939	Sv-gene-nad5	361221	170121
At-gene-rpl2	100146	97545	Sv-gene-rpl2	358258	356072
At-gene-ccmFN1	186736	185588	Sv-gene-ccmFN	291289	289565
At-gene-ccmC	194453	193683	Sv-gene-ccmC	255683	254931
At-gene-rps12	214297	213920	Sv-gene-rps12	229260	228883
At-gene-nad1	284790	86019	Sv-gene-nad1	226995	36534

[truncated: 2 more sheets: Table S11, Table S12]
